# Supplementary material for: Formation Mechanism of Key Flavor Compounds During the Fermentation of Strawberry Juice with Water Kefir Grains
Source: Foods. 2026 Apr 10;15(8):1312. doi: 10.3390/foods15081312 (PMC13115247; doi:10.3390/foods15081312)
Supplement: Supplementary file 1 [file foods-15-01312-s001.zip]

Archive with 1 entries (1 files):
- foods-4204812-supplementary.pdf
